# Supplementary material for: Premovement activity in the mesocortical system links peak force but not initiation of force generation under incentive motivation
Source: Cereb Cortex. 2023 Oct 9;33(23):11408–19. doi: 10.1093/cercor/bhad376 (PMC10690858; doi:10.1093/cercor/bhad376)
Supplement: 20230923_SupplementaryMaterial_bhad376 [file 20230923_supplementarymaterial_bhad376.zip]

Archive with 1 entries (1 files):
- 20230923_SupplementaryMaterial_bhad376.pdf
